# Supplementary material for: Questions regarding medication-related issues raised by legislators in the Indian parliament, 2017–2024
Source: BMC Public Health. 2025 Sep 24;25:3119. doi: 10.1186/s12889-025-24278-8 (PMC12462045; doi:10.1186/s12889-025-24278-8)
Supplement: Supplementary file 2 — Supplementary Material 2. [file 12889_2025_24278_MOESM2_ESM.txt]

#Step 1
packages <- c("dplyr", "tidytext", "SnowballC", "textstem", "writexl", "tibble", "readr")
installed <- rownames(installed.packages())
for (pkg in packages) {
  if (!(pkg %in% installed)) install.packages(pkg)
  library(pkg, character.only = TRUE)
}

#Step 2
file_path <- "FILENAME" 
text_data <- read_lines(file_path)
text_data <- text_data[nchar(text_data) > 0]

#Step 3
tokenized <- tibble(text = text_data) %>%
  unnest_tokens(word, text) %>%
  filter(nchar(word) > 2) %>%
  mutate(original = tolower(word))

#Step 4
data("stop_words")  # Load standard stopwords from tidytext

#Step 5
custom_stopwords <- c(
  "steps", "measures", "government", "health", "details", "cases", "treatment", 
  "taken", "increase", "actions", "diseases", "national", "number", "hospitals", 
  "medical", "availability", "control", "plan", "plans", "reasons", "related", 
  "centres", "patient", "patients", "sale", "address", "clinical", "corrective", 
  "ensure", "production", "rise", "due", "response", "sector", "reduce", 
  "allocated", "anti", "india", "issues", "event", "developed", "people", 
  "rate", "wave", "wise", "features", "lack", "low", "provided", "reported", 
  "thereof", "india's", "effects", "check", "care", "issue", "action", "bharat", 
  "pradesh", "projected", "central", "centers", "pocket", "provide", "set", 
  "units", "yojana", "affected", "conducted", "mantri", "mukt", "pradhan", 
  "special", "spent", "type", "day", "increasing"
)


#Step 6
all_stopwords <- unique(c(stop_words$word, custom_stopwords))

#Step 7
tokenized <- tokenized %>%
  filter(!original %in% all_stopwords)

#Step 8
tokenized <- tokenized %>%
  mutate(lemma = lemmatize_words(original))

#Step 9
synonym_map <- c(
  "medicines" = "drug",
  "medicine" = "drug",
  "drugs" = "drug",
  "vaccines" = "vaccine",
  "vaccination" = "vaccine",
  "hospitals" = "hospital",
  "children" = "child",
  "regulation" = "regulatory",
  "pharma" = "pharmaceutical",
  "covid" = "coronavirus",
  "programme" = "program",
  "programs" = "program",
  "policies" = "policy",
  "implementation" = "implement",
  "implementing" = "implement",
  "trials" = "trial"
)

tokenized <- tokenized %>%
  mutate(normalized = ifelse(lemma %in% names(synonym_map), synonym_map[lemma], lemma))

#Step 10
rep_map <- tokenized %>%
  count(normalized, original) %>%
  group_by(normalized) %>%
  slice_max(n, n = 1, with_ties = FALSE) %>%
  ungroup() %>%
  select(normalized, representative = original)

#Step 11
word_freq <- tokenized %>%
  count(normalized) %>%
  left_join(rep_map, by = "normalized") %>%
  group_by(representative) %>%
  summarise(Frequency = sum(n), .groups = "drop") %>%
  arrange(desc(Frequency))

#Step 12
write_xlsx(
  list(
    "Word Frequencies" = word_freq,
    "Normalization Mapping" = rep_map
  ),
  "final_word_frequencies.xlsx"
)
